# Supplementary material for: Optogenetic Stimulation of Prelimbic Pyramidal Neurons Maintains Fear Memories and Modulates Amygdala Pyramidal Neuron Transcriptome
Source: Int J Mol Sci. 2021 Jan 15;22(2):810. doi: 10.3390/ijms22020810 (PMC7830910; doi:10.3390/ijms22020810)
Supplement: Supplementary file 1 [file ijms-22-00810-s001.zip]

Archive with 11 entries (8 files):
- Supplementary Files/
- Supplementary Files/Supplementary Figure 1_rev.pdf
- __MACOSX/
- __MACOSX/Supplementary Files/
- __MACOSX/Supplementary Files/._Supplementary Figure 1_rev.pdf
- Supplementary Files/Supplementary Figure 2_Unforgettable_Laricchiuta et al. 2020.pdf
- __MACOSX/Supplementary Files/._Supplementary Figure 2_Unforgettable_Laricchiuta et al. 2020.pdf
- Supplementary Files/Supplementary Results 1_Unforgettable_Laricchiuta et al. 2020.xlsx
- __MACOSX/Supplementary Files/._Supplementary Results 1_Unforgettable_Laricchiuta et al. 2020.xlsx
- Supplementary Files/Supplementary Results 2_Unforgettable_Laricchiuta et al. 2020.xlsx
- __MACOSX/Supplementary Files/._Supplementary Results 2_Unforgettable_Laricchiuta et al. 2020.xlsx
