# Supplementary material for: Optogenetic Stimulation of Prelimbic Pyramidal Neurons Maintains Fear Memories and Modulates Amygdala Pyramidal Neuron Transcriptome
Source: Int J Mol Sci. 2021 Jan 15;22(2):810. doi: 10.3390/ijms22020810 (PMC7830910; doi:10.3390/ijms22020810)
Supplement: Supplementary file 1 [file ijms-22-00810-s001.zip › Supplementary Files/Supplementary Results 2_Unforgettable_Laricchiuta et al. 2020.xlsx]

## Sheet: Learning Memory and Fear DEGs
Cond learning or memory (64/103)	Cond Learning (41/63)	Cond associative learning (21/32)	Cond Visual Learning (18/23)	Cond memory (25/45)	Cond long-term memory (9/16)	Cond fear response (13/19)	Cond behavioral fear response (13/19)	Learning/memory and Fear related Genes	COND_OPTO_mean	COND_SHAM_mean	theta	prob	log2FC	ensemble ID	description								NOCOND_OPTO_mean	NOCOND_SHAM_mean	theta	prob	log2FC	name	COND_OPTO_mean	COND_SHAM_mean	theta	prob	log2FC	name
x								Abi2	627.729	896.063	-0.719655	0.990295	-0.513457	ENSMUSG00000026782.15	abl-interactor 2								33.152	378.717	-2.63705	1	-3.51395	Agt	33.628	326.999	-2.42041	1	-3.28155	Agt
x	x							Adgrb3	145.054	435.522	-1.76659	0.999999	-1.58615	ENSMUSG00000033569.17	adhesion G protein-coupled receptor B3								142.805	282.911	-0.692599	0.973595	-0.986304	Als2	265.384	128.163	1.02942	0.992107	1.0501	Als2
x	x	x						Agt	33.628	326.999	-2.42041	1	-3.28155	ENSMUSG00000031980.10	angiotensinogen (serpin peptidase inhibitor, clade A, member 8)								3668.87	4760.27	-1.47385	0.997957	-0.375707	Apoe	2850.48	3594.65	-0.823114	0.992996	-0.334646	Apoe
x	x							Amph	271.561	380.464	-0.625738	0.981058	-0.486487	ENSMUSG00000021314.13	amphiphysin								39.6358	161.911	-1.68807	0.999957	-2.03033	Bcl2	17.4775	168.996	-2.5467	1	-3.27342	Bcl2
x				x	x	x	x	Apoe	2850.48	3594.65	-0.823114	0.992996	-0.334646	ENSMUSG00000002985.16	apolipoprotein E								30.1113	161.818	-1.57952	0.997922	-2.426	Brinp1	11.6865	129.485	-2.27099	1	-3.46987	Brinp1
x	x	x	x					Atp1a2	1689.39	3956.8	-2.69858	1	-1.22783	ENSMUSG00000007097.14	ATPase, Na+/K+ transporting, alpha 2 polypeptide								328.453	179.66	0.699479	0.961515	0.87042	Cacna1c	95.9902	185.225	-0.630025	0.981462	-0.948316	Cacna1c
x	x	x	x	x				Atp1a3	141.333	859.215	-3.37588	1	-2.60392	ENSMUSG00000040907.15	ATPase, Na+/K+ transporting, alpha 3 polypeptide								29.0529	196.135	-2.02139	1	-2.75509	Cdk5	299.594	172.982	0.968991	0.992191	0.792389	Cdk5
						x	x	Bcl2	17.4775	168.996	-2.5467	1	-3.27342	ENSMUSG00000057329.7	B cell leukemia/lymphoma 2								316.184	503.918	-0.722042	0.974368	-0.672423	Comt	303.01	383.872	-0.443051	0.950571	-0.34126	Comt
x								Bhlhb9	11.4357	78.5027	-1.57235	0.999948	-2.7792	ENSMUSG00000072964.14	basic helix-loop-helix domain containing, class B9								465.256	223.636	0.868464	0.968379	1.05688	Cpeb3	184.086	358.771	-1.38172	0.997879	-0.962684	Cpeb3
x	x	x	x					Braf	313.244	580.185	-1.22164	0.99633	-0.889228	ENSMUSG00000002413.15	Braf transforming gene								16.7961	97.7298	-1.61974	0.998697	-2.54067	Cyp7b1	10.8943	55.4805	-1.44514	0.999464	-2.3484	Cyp7b1
x				x		x	x	Brinp1	11.6865	129.485	-2.27099	1	-3.46987	ENSMUSG00000028351.5	bone morphogenic protein/retinoic acid inducible neural specific 1								16.5271	75.7815	-1.77204	0.999809	-2.19701	Ift20	115.529	64.9065	0.50034	0.96552	0.83182	Ift20
x	x	x	x					Cacna1c	95.9902	185.225	-0.630025	0.981462	-0.948316	ENSMUSG00000051331.16	calcium channel, voltage-dependent, L type, alpha 1C subunit								24.0457	112.293	-1.33798	0.997741	-2.22342	Kat2a	166.94	119.667	0.480128	0.961697	0.480313	Kat2a
x	x	x	x			x	x	Cacna1e	90.9339	417.76	-1.72038	0.999787	-2.19978	ENSMUSG00000004110.17	calcium channel, voltage-dependent, R type, alpha 1E subunit								374.344	603.43	-0.686527	0.973138	-0.688822	Kras	331.796	632.62	-1.06965	0.998191	-0.931043	Kras
x				x	x			Ccnd2	24.3941	139.479	-1.47292	0.999054	-2.51545	ENSMUSG00000000184.12	cyclin D2								307.897	158.027	0.776181	0.966642	0.962279	Meis2	27.9693	162.312	-2.00237	0.999962	-2.53685	Meis2
x	x			x				Comt	303.01	383.872	-0.443051	0.950571	-0.34126	ENSMUSG00000000326.13	catechol-O-methyltransferase								45.673	183.09	-1.47664	0.998098	-2.00314	Ncstn	260.855	141.777	1.09744	0.993563	0.879621	Ncstn
x				x	x			Cpeb3	184.086	358.771	-1.38172	0.997879	-0.962684	ENSMUSG00000039652.16	cytoplasmic polyadenylation element binding protein 3								3133.14	2602.84	0.645638	0.953623	0.267521	Nrxn1	771.533	1624.35	-2.56228	1	-1.07406	Nrxn1
x	x	x	x	x				Creb1	167.643	325.549	-1.05662	0.997597	-0.957486	ENSMUSG00000025958.14	cAMP responsive element binding protein 1								1718.04	2240.03	-0.892836	0.986872	-0.382751	Pafah1b1	2738.06	2348.51	1.18218	0.996195	0.221409	Pafah1b1
x				x				Crtc1	122.484	169.914	-0.488871	0.9593	-0.472205	ENSMUSG00000003575.13	CREB regulated transcription coactivator 1								934.979	1482.26	-1.19386	0.996043	-0.664789	Pak1	2051.22	1447.57	1.49642	0.997426	0.502855	Pak1
x	x			x				Ctnnd2	258.799	873.423	-2.9187	1	-1.75485	ENSMUSG00000022240.10	catenin (cadherin associated protein), delta 2								444.842	612.895	-0.598539	0.951989	-0.462347	Rcan2	877.474	1045.67	-0.503164	0.96104	-0.253006	Rcan2
x								Cyp7b1	10.8943	55.4805	-1.44514	0.999464	-2.3484	ENSMUSG00000039519.6	cytochrome P450, family 7, subfamily b, polypeptide 1								106.773	277.8	-0.999207	0.988902	-1.3795	Rps6kb1	246.079	312.698	-0.530427	0.965468	-0.345644	Rps6kb1
x	x							Dgki	184.932	384.706	-1.11807	0.998403	-1.05676	ENSMUSG00000038665.15	diacylglycerol kinase, iota								489.267	105.61	0.882038	0.967013	2.21188	Slc12a5	39.7298	183.47	-1.41408	0.999023	-2.20725	Slc12a5
						x	x	Eif4e	114.935	240.514	-1.11797	0.998406	-1.0653	ENSMUSG00000020122.16	epidermal growth factor receptor								39.8041	129.193	-1.35754	0.997667	-1.69853	Srf	52.7649	148.955	-1.39929	0.998286	-1.49723	Srf
x								Egfr	149.54	361.634	-1.78802	1	-1.274	ENSMUSG00000028156.12	eukaryotic translation initiation factor 4E								112.119	299.383	-1.19578	0.995952	-1.41697	Vdac1	230.275	383.379	-0.887944	0.994725	-0.735414	Vdac1
x								Gm2a	182.933	337.604	-1.04351	0.997062	-0.884011	ENSMUSG00000000594.7	GM2 ganglioside activator protein														627.729	896.063	-0.719655	0.990295	-0.513457	Abi2
x	x			x		x	x	Kalrn	118.399	755.659	-2.76122	1	-2.67408	ENSMUSG00000061751.16	kalirin, RhoGEF kinase														145.054	435.522	-1.76659	0.999999	-1.58615	Adgrb3
x	x	x	x					Kras	331.796	632.62	-1.06965	0.998191	-0.931043	ENSMUSG00000030265.14	Kirsten rat sarcoma viral oncogene homolog														271.561	380.464	-0.625738	0.981058	-0.486487	Amph
x	x	x	x					Meis2	27.9693	162.312	-2.00237	0.999962	-2.53685	ENSMUSG00000027210.20	Meis homeobox 2														1689.39	3956.8	-2.69858	1	-1.22783	Atp1a2
x	x	x	x					Ndrg4	145.167	501.047	-1.70314	0.999342	-1.78724	ENSMUSG00000036564.17	N-myc downstream regulated gene 4														141.333	859.215	-3.37588	1	-2.60392	Atp1a3
x	x	x	x					Nlgn3	261.043	427.666	-1.09245	0.998824	-0.712197	ENSMUSG00000031302.16	neuroligin 3														11.4357	78.5027	-1.57235	0.999948	-2.7792	Bhlhb9
						x	x	Npas2	50.7356	195.439	-1.36912	0.998112	-1.94565	ENSMUSG00000026077.15	neuronal PAS domain protein 2														313.244	580.185	-1.22164	0.99633	-0.889228	Braf
x	x							Nrxn1	771.533	1624.35	-2.56228	1	-1.07406	ENSMUSG00000024109.18	neurexin I														90.9339	417.76	-1.72038	0.999787	-2.19978	Cacna1e
x	x			x	x			Ntrk2	766.94	2037.35	-2.73992	1	-1.40951	ENSMUSG00000055254.15	neurotrophic tyrosine kinase, receptor, type 2														24.3941	139.479	-1.47292	0.999054	-2.51545	Ccnd2
x				x	x			Pja2	882.665	1141.37	-0.797812	0.993135	-0.370828	ENSMUSG00000024083.16	praja ring finger ubiquitin ligase 2														167.643	325.549	-1.05662	0.997597	-0.957486	Creb1
x				x				Rcan2	877.474	1045.67	-0.503164	0.96104	-0.253006	ENSMUSG00000039601.16	regulator of calcineurin 2														122.484	169.914	-0.488871	0.9593	-0.472205	Crtc1
x				x				Scn2a	246.079	312.698	-0.530427	0.965468	-0.345644	ENSMUSG00000020516.15	ribosomal protein S6 kinase, polypeptide 1														258.799	873.423	-2.9187	1	-1.75485	Ctnnd2
						x	x	Rps6kb1	139.38	337.915	-1.14597	0.99782	-1.27764	ENSMUSG00000075318.13	sodium channel, voltage-gated, type II, alpha														184.932	384.706	-1.11807	0.998403	-1.05676	Dgki
x	x			x				Shank3	42.85	312.443	-2.23461	1	-2.86623	ENSMUSG00000022623.17	SH3 and multiple ankyrin repeat domains 3														114.935	240.514	-1.11797	0.998406	-1.0653	Egfr
x	x					x	x	Slc12a5	39.7298	183.47	-1.41408	0.999023	-2.20725	ENSMUSG00000017740.17	solute carrier family 12, member 5														149.54	361.634	-1.78802	1	-1.274	Eif4e
x	x							Slc6a1	1050.92	1623.08	-1.19614	0.997798	-0.627081	ENSMUSG00000030310.10	solute carrier family 6 (neurotransmitter transporter, GABA), member 1														182.933	337.604	-1.04351	0.997062	-0.884011	Gm2a
						x	x	Spire1	398.934	812.366	-1.94152	1	-1.02598	ENSMUSG00000024533.17	spire type actin nucleation factor 1														118.399	755.659	-2.76122	1	-2.67408	Kalrn
x	x	x		x	x			Srf	52.7649	148.955	-1.39929	0.998286	-1.49723	ENSMUSG00000015605.6	serum response factor														145.167	501.047	-1.70314	0.999342	-1.78724	Ndrg4
x								Tmod2	3007.3	3860.35	-1.06598	0.998028	-0.360266	ENSMUSG00000032186.15	tropomodulin 2														261.043	427.666	-1.09245	0.998824	-0.712197	Nlgn3
x	x	x						Tnr	1690.49	2153.2	-0.792503	0.993149	-0.349035	ENSMUSG00000015829.13	tenascin R														50.7356	195.439	-1.36912	0.998112	-1.94565	Npas2
x	x					x	x	Vdac1	230.275	383.379	-0.887944	0.994725	-0.735414	ENSMUSG00000020402.11	voltage-dependent anion channel 1														766.94	2037.35	-2.73992	1	-1.40951	Ntrk2
						x	x	Als2	265.384	128.163	1.02942	0.992107	1.0501	ENSMUSG00000026024.14	alsin Rho guanine nucleotide exchange factor														882.665	1141.37	-0.797812	0.993135	-0.370828	Pja2
x	x	x	x					Apbb1	714.596	586.922	0.533443	0.969848	0.28396	ENSMUSG00000037032.16	amyloid beta (A4) precursor protein-binding, family B, member 1														139.38	337.915	-1.14597	0.99782	-1.27764	Scn2a
x	x	x	x	x				App	10061.7	7531.19	1.96317	0.999983	0.417926	ENSMUSG00000022892.11	amyloid beta (A4) precursor protein														42.85	312.443	-2.23461	1	-2.86623	Shank3
x				x	x			Arc	641.693	496.175	0.519383	0.96831	0.371034	ENSMUSG00000022602.14	activity regulated cytoskeletal-associated protein														1050.92	1623.08	-1.19614	0.997798	-0.627081	Slc6a1
x	x							Atp8a1	4176.21	2999.94	2.05033	1	0.477259	ENSMUSG00000037685.15	ATPase, aminophospholipid transporter (APLT), class I, type 8A, member 1														398.934	812.366	-1.94152	1	-1.02598	Spire1
x	x							Bche	295.62	157.413	0.8529	0.99281	0.909188	ENSMUSG00000027792.11	butyrylcholinesterase														3007.3	3860.35	-1.06598	0.998028	-0.360266	Tmod2
x	x	x	x					Cdk5	299.594	172.982	0.968991	0.992191	0.792389	ENSMUSG00000028969.10	cyclin-dependent kinase 5														1690.49	2153.2	-0.792503	0.993149	-0.349035	Tnr
x	x			x				Cic	720.181	602.332	0.447037	0.954622	0.257801	ENSMUSG00000005442.13	capicua transcriptional repressor														2534.62	2164.56	0.81109	0.988923	0.227701	Nf1
x	x							Cntn2	4789.95	2965.42	2.84798	1	0.691772	ENSMUSG00000053024.14	contactin 2														720.181	602.332	0.447037	0.954622	0.257801	Cic
x	x							Dkk1	10.2247	6.64313	0.436356	0.95181	0.622118	ENSMUSG00000024868.8	dickkopf WNT signaling pathway inhibitor 1														2959	2470.86	1.3626	0.996773	0.260093	Ncam1
						x	x	Fbxl20	311.916	236.261	0.539882	0.970512	0.40078	ENSMUSG00000020883.18	F-box and leucine-rich repeat protein 20														3275.03	2717.7	0.858304	0.993343	0.269123	Picalm
x								Gatm	6485.2	4379.76	1.74685	1	0.5663	ENSMUSG00000027199.14	glycine amidinotransferase (L-arginine:glycine amidinotransferase)														651.232	535.737	0.451156	0.955602	0.281647	Itgb1
x	x	x	x	x				Idua	146.219	81.1039	0.720572	0.986607	0.850293	ENSMUSG00000033540.18	iduronidase, alpha-L														714.596	586.922	0.533443	0.969848	0.28396	Apbb1
x	x	x	x					Ift20	115.529	64.9065	0.50034	0.96552	0.83182	ENSMUSG00000001105.15	intraflagellar transport 20														854.5	682.202	0.578765	0.975715	0.324882	Trpm7
x	x	x	x					Itgb1	651.232	535.737	0.451156	0.955602	0.281647	ENSMUSG00000025809.15	integrin beta 1 (fibronectin receptor beta)														641.693	496.175	0.519383	0.96831	0.371034	Arc
x				x	x			Kat2a	166.94	119.667	0.480128	0.961697	0.480313	ENSMUSG00000020918.14	K(lysine) acetyltransferase 2A														311.916	236.261	0.539882	0.970512	0.40078	Fbxl20
x				x				Mapt	3410.02	2466.16	2.33547	0.999954	0.467517	ENSMUSG00000018411.17	microtubule-associated protein tau														10061.7	7531.19	1.96317	0.999983	0.417926	App
x								Ncam1	2959	2470.86	1.3626	0.996773	0.260093	ENSMUSG00000039542.16	neural cell adhesion molecule 1														3410.02	2466.16	2.33547	0.999954	0.467517	Mapt
x								Ncstn	260.855	141.777	1.09744	0.993563	0.879621	ENSMUSG00000003458.12	nicastrin														4176.21	2999.94	2.05033	1	0.477259	Atp8a1
x	x	x	x					Nf1	2534.62	2164.56	0.81109	0.988923	0.227701	ENSMUSG00000020716.16	neurofibromin 1														6485.2	4379.76	1.74685	1	0.5663	Gatm
x								Pafah1b1	2738.06	2348.51	1.18218	0.996195	0.221409	ENSMUSG00000020745.15	platelet-activating factor acetylhydrolase, isoform 1b, subunit 1														10.2247	6.64313	0.436356	0.95181	0.622118	Dkk1
x	x							Pak1	2051.22	1447.57	1.49642	0.997426	0.502855	ENSMUSG00000030774.13	p21 (RAC1) activated kinase 1														5216.11	3344.17	3.3543	1	0.641323	Slc24a2
x								Picalm	3275.03	2717.7	0.858304	0.993343	0.269123	ENSMUSG00000039361.11	phosphatidylinositol binding clathrin assembly protein														4789.95	2965.42	2.84798	1	0.691772	Cntn2
x	x	x	x	x	x			Sgk1	1907.27	964.341	0.905426	0.992809	0.983892	ENSMUSG00000019970.15	serum/glucocorticoid regulated kinase 1														146.219	81.1039	0.720572	0.986607	0.850293	Idua
x	x			x				Slc24a2	5216.11	3344.17	3.3543	1	0.641323	ENSMUSG00000037996.17	solute carrier family 24 (sodium/potassium/calcium exchanger), member 2														296.407	164.394	1.17752	0.996378	0.850426	Uba6
x				x				Trpm7	854.5	682.202	0.578765	0.975715	0.324882	ENSMUSG00000027365.14	transient receptor potential cation channel, subfamily M, member 7														295.62	157.413	0.8529	0.99281	0.909188	Bche
x	x							Uba6	296.407	164.394	1.17752	0.996378	0.850426	ENSMUSG00000035898.13	ubiquitin-like modifier activating enzyme 6														1907.27	964.341	0.905426	0.992809	0.983892	Sgk1
